# Supplementary material for: Oropharyngeal Candidiasis among Egyptian COVID-19 Patients: Clinical Characteristics, Species Identification, and Antifungal Susceptibility, with Disease Severity and Fungal Coinfection Prediction Models
Source: Diagnostics (Basel). 2022 Jul 15;12(7):1719. doi: 10.3390/diagnostics12071719 (PMC9316654; doi:10.3390/diagnostics12071719)
Supplement: Supplementary file 1 [file diagnostics-12-01719-s001.zip]

Archive with 1 entries (1 files):
- diagnostics-1774352-supplementary.pdf
